# Supplementary material for: Design, Synthesis and Biological Evaluation of 6-(Imidazo[1,2-a]pyridin-6-yl)quinazoline Derivatives as Anticancer Agents via PI3Kα Inhibition
Source: Int J Mol Sci. 2023 Apr 6;24(7):6851. doi: 10.3390/ijms24076851 (PMC10095550; doi:10.3390/ijms24076851)
Supplement: Supplementary file 1 [file ijms-24-06851-s001.zip]

Archive with 1 entries (1 files):
- ijms-2253333-supplementary.pdf
